# Supplementary material for: De novo assembly and characterization of breast cancer transcriptomes identifies large numbers of novel fusion-gene transcripts of potential functional significance
Source: BMC Med Genomics. 2017 Aug 29;10:53. doi: 10.1186/s12920-017-0289-7 (PMC5575902; doi:10.1186/s12920-017-0289-7)
Supplement: Supplementary file 1 — Summary statistics on raw and processed RNA-Seq data from the 55 breast samples used in this study. Additional columns contain statistics on assembled contigs, initial and final number of chimeric transcripts after filtering. The first sheet in the excel file contains the data columns and a key describing the data is on the second excel sheet. (XLSX 18 kb) [file 12920_2017_289_MOESM1_ESM.xlsx]

## Sheet: key
Additional File 1. Key
aliquotid	TCGA aliquot ID (unique for each sample)
patientId	TCGA patient ID
assignedPatientId	patient ID assigned during the data analysis
assignSampleId	sample ID assigned during the data analysis (unique for each sample)
diseaseState	cancer or normal tissue
ERStatus	Estrogen receptor status; 'na' (not applicable) for normal tissue
PRStatus	progesterone receptor status; 'na' (not applicable) for normal tissue
HER2Status	human epidermal growth factor receptor 2 status; 'na' (not applicable) for normal tissue
totalReads	total RNA-seq reads
reads afterTrimming	total RNA-seq reads after trimming (only paired-end reads were kept)
totalAssembledContigs	assembled contigs resulting from the de novo assembly of transcriptome using the RNA-seq reads
averageContigLength	average contig length of the assembled contigs
chimericTranscripts(unfiltered)	number of chimeric transcripts detected by R-SAP following the reference genome alignment of the assembled contigs
chimericTranscripts(filtered)	number of filtered chimeric transcripts
IG_chimers	number of filtered chimers involving only immunoglobin genes
finalFilteredChimers	number of chimeric transcripts after removal of 'IG_chimers'. This column represents the final set of chimeric transcripts used in the rest of the analysis
averageChimerContigLength	average length of the chimeric transcript

## Sheet: data
Additional File 1. Summary statistics on raw and processed RNA-Seq data from the 55 breast samples used in this study.
aliquotId	patientId	assignedPatientId	assignSampleId	diseaseState	ERStatus	PRStatus	HER2Status	totalReads	reads afterTrimming	totalAssembledContigs	averageContigLength	chimericTranscripts(unfiltered)	chimericTranscripts(filtered)	IG_chimers	finalFilteredChimers	averageChimerContigLength
TCGA-BH-A0B7-01A-12R-A115-07	TCGA-BH-A0B7	P1	P1_C	Cancer	Positive	Positive	Positive	153324710	145638996	182073	973.506	366	75	24	51	2181.4
TCGA-BH-A0B7-11A-34R-A115-07	TCGA-BH-A0B7	P1	P1_N	Normal	na	na	na	136824150	121758618	277475	480.981	338	24	4	20	1430.05
TCGA-BH-A18V-11A-52R-A12D-07	TCGA-BH-A18V	P10	P10_N	Normal	na	na	na	130332104	123505358	325099	786.828	240	36	16	20	1672.3
TCGA-AQ-A04H-01B-11R-A10J-07	TCGA-AQ-A04H	P11	P11_C	Cancer	Positive	Positive	Positive	182774638	169386948	204488	779.635	411	44	0	44	1976
TCGA-BH-A0B0-01A-21R-A115-07	TCGA-BH-A0B0	P12	P12_C	Cancer	Positive	Positive	Negative	147849060	139114732	273919	944.293	200	22	4	18	2232.06
TCGA-BH-A0B1-01A-12R-A056-07	TCGA-BH-A0B1	P13	P13_C	Cancer	Positive	Positive	Negative	173862348	147332654	170810	1044.16	343	48	0	48	2060.55
TCGA-A2-A04N-01A-11R-A115-07	TCGA-A2-A04N	P14	P14_C	Cancer	Positive	Positive	Negative	161837896	142364282	308586	657.765	339	29	9	20	2374.56
TCGA-A2-A04W-01A-31R-A115-07	TCGA-A2-A04W	P15	P15_C	Cancer	Negative	Negative	Positive	119419606	113517924	163706	1225.86	307	67	4	63	1723.19
TCGA-BH-A0AW-01A-11R-A056-07	TCGA-BH-A0AW	P16	P16_C	Cancer	Positive	Negative	Positive	121213630	103971764	170815	1023.66	285	60	27	33	1501.25
TCGA-BH-A0B3-01A-11R-A056-07	TCGA-BH-A0B3	P17	P17_C	Cancer	Negative	Negative	Negative	174687260	148848202	184819	697.594	379	64	29	35	1798.34
TCGA-AO-A03L-01A-41R-A056-07	TCGA-AO-A03L	P18	P18_C	Cancer	Positive	Positive	Positive	174237142	149490232	164185	772.693	329	42	5	37	1184.93
TCGA-A1-A0SK-01A-12R-A084-07	TCGA-A1-A0SK	P19	P19_C	Cancer	Negative	Negative	Negative	166887664	158390182	183054	883.015	331	47	4	43	2032.74
TCGA-BH-A0BQ-01A-21R-A115-07	TCGA-BH-A0BQ	P2	P2_C	Cancer	Positive	Positive	Positive	117076932	111283304	155575	707.316	260	28	4	24	1489.4
TCGA-BH-A0BQ-11A-33R-A115-07	TCGA-BH-A0BQ	P2	P2_N	Normal	na	na	na	134651820	126032880	272471	914.511	279	49	12	37	1681.56
TCGA-AO-A03M-01B-11R-A10J-07	TCGA-AO-A03M	P20	P20_C	Cancer	Positive	Positive	Negative	207054806	191727940	205287	841.399	405	68	15	53	1012.06
TCGA-AO-A03N-01B-11R-A10J-07	TCGA-AO-A03N	P21	P21_C	Cancer	Positive	Positive	Negative	162360902	141836150	186996	925.234	146	17	2	15	2026.94
TCGA-AO-A03U-01B-21R-A10J-07	TCGA-AO-A03U	P22	P22_C	Cancer	Negative	Negative	Negative	204750608	191686260	199596	795.05	350	29	2	27	1231.15
TCGA-AO-A03V-01A-11R-A115-07	TCGA-AO-A03V	P23	P23_C	Cancer	Positive	Positive	Negative	154036936	136262244	210905	913.553	317	63	3	60	1437.81
TCGA-AQ-A04L-01B-21R-A10J-07	TCGA-AQ-A04L	P24	P24_C	Cancer	Positive	Negative	Positive	374105270	43329264	228397	1184.86	109	34	0	34	1799.11
TCGA-A2-A04U-01A-11R-A115-07	TCGA-A2-A04U	P25	P25_C	Cancer	Negative	Negative	Negative	113652814	107926474	186468	1179.17	309	111	0	111	2208.77
TCGA-BH-A0AV-01A-31R-A115-07	TCGA-BH-A0AV	P26	P26_C	Cancer	Negative	Negative	Negative	176907212	167812694	202955	1097.9	246	35	8	27	1777.64
TCGA-AO-A03R-01A-21R-A034-07	TCGA-AO-A03R	P27	P27_C	Cancer	Positive	Positive	Negative	205290056	172191256	266875	404.775	388	18	7	11	745.733
TCGA-AO-A03T-01A-21R-A034-07	TCGA-AO-A03T	P28	P28_C	Cancer	Positive	Positive	Negative	174713800	149359512	236052	1249.05	294	30	2	28	2857.26
TCGA-AQ-A04J-01A-02R-A034-07	TCGA-AQ-A04J	P29	P29_C	Cancer	Negative	Negative	Negative	221002206	182072564	302525	975.414	473	49	15	34	1648.78
TCGA-BH-A0BW-01A-11R-A115-07	TCGA-BH-A0BW	P3	P3_C	Cancer	Negative	Negative	Negative	147429186	135450798	209215	710.699	403	62	26	36	2091.23
TCGA-BH-A0BW-11A-12R-A115-07	TCGA-BH-A0BW	P3	P3_N	Normal	na	na	na	145701370	131003862	366139	1016.64	493	60	31	29	2382.5
TCGA-BH-A0AY-01A-21R-A00Z-07	TCGA-BH-A0AY	P30	P30_C	Cancer	Positive	Positive	Negative	160921306	133618938	200816	473.307	91	11	0	11	787.176
TCGA-A2-A04Q-01A-21R-A034-07	TCGA-A2-A04Q	P31	P31_C	Cancer	Negative	Negative	Negative	195802380	162673558	224341	613.525	447	67	40	27	929.541
TCGA-AN-A0AL-01A-11R-A00Z-07	TCGA-AN-A0AL	P32	P32_C	Cancer	Negative	Negative	Negative	165867112	140192530	197824	1117.81	263	51	22	29	1912.19
TCGA-AN-A049-01A-21R-A00Z-07	TCGA-AN-A049	P33	P33_C	Cancer	Positive	Positive	Negative	139558744	121934578	163101	1221.66	250	25	0	25	1973.18
TCGA-AN-A04C-01A-21R-A034-07	TCGA-AN-A04C	P34	P34_C	Cancer	Negative	Negative	Positive	210729752	173844112	282500	1110.47	382	63	5	58	1674.71
TCGA-A2-A04P-01A-31R-A034-07	TCGA-A2-A04P	P35	P35_C	Cancer	Negative	Negative	Negative	174028328	147160036	275850	678.689	549	69	17	52	607.818
TCGA-A2-A04T-01A-21R-A034-07	TCGA-A2-A04T	P36	P36_C	Cancer	Negative	Negative	Negative	194927568	162911652	204264	617.41	402	44	4	40	814.25
TCGA-A2-A04X-01A-21R-A034-07	TCGA-A2-A04X	P37	P37_C	Cancer	Positive	Positive	Positive	202647510	163884896	260594	733.976	434	50	20	30	1268.29
TCGA-AO-A03O-01A-11R-A00Z-07	TCGA-AO-A03O	P38	P38_C	Cancer	Positive	Positive	Negative	176722960	110795428	139035	618.999	496	36	11	25	1387.64
TCGA-AN-A0AK-01A-21R-A00Z-07	TCGA-AN-A0AK	P39	P39_C	Cancer	Positive	Negative	Positive	128199388	111839972	133862	795.56	202	27	3	24	1868.11
TCGA-BH-A0DL-01A-11R-A115-07	TCGA-BH-A0DL	P4	P4_C	Cancer	Positive	Negative	Negative	204917756	184750738	326167	975.467	406	61	33	28	1468.24
TCGA-BH-A0DL-11A-13R-A115-07	TCGA-BH-A0DL	P4	P4_N	Normal	na	na	na	191504548	176895096	452002	996.715	558	52	22	30	1656.84
TCGA-AN-A0AM-01A-11R-A034-07	TCGA-AN-A0AM	P40	P40_C	Cancer	Positive	Negative	Negative	196585578	167586944	210201	680.632	569	132	11	121	1005.98
TCGA-AN-A0AS-01A-11R-A00Z-07	TCGA-AN-A0AS	P41	P41_C	Cancer	Positive	Negative	Negative	152162872	129239612	287362	541.404	391	54	0	54	655.154
TCGA-AN-A04A-01A-21R-A034-07	TCGA-AN-A04A	P42	P42_C	Cancer	Positive	Positive	Negative	202366518	169069208	194338	944.547	392	36	2	34	1412.25
TCGA-A2-A04V-01A-21R-A034-07	TCGA-A2-A04V	P43	P43_C	Cancer	Positive	Positive	Negative	181922008	154385544	282630	772.039	343	29	0	29	1228.53
TCGA-A2-A04Y-01A-21R-A034-07	TCGA-A2-A04Y	P44	P44_C	Cancer	Positive	Positive	Negative	289491506	212543722	556218	936.818	664	78	4	74	1385.4
TCGA-AN-A04D-01A-21R-A034-07	TCGA-AN-A04D	P45	P45_C	Cancer	Negative	Negative	Negative	220940378	182485028	249815	1157.54	389	41	2	39	2363.38
TCGA-AN-A0AJ-01A-11R-A00Z-07	TCGA-AN-A0AJ	P46	P46_C	Cancer	Positive	Positive	Positive	211547608	176939672	181923	982.522	419	60	3	57	1445.16
TCGA-AN-A03X-01A-21R-A00Z-07	TCGA-AN-A03X	P47	P47_C	Cancer	Positive	Positive	Positive	157870534	64664718	103827	780.521	82	3	0	3	1346.94
TCGA-AN-A03Y-01A-21R-A00Z-07	TCGA-AN-A03Y	P48	P48_C	Cancer	Positive	Positive	Negative	47557638	41507768	118918	1227.96	129	15	0	15	1255.91
TCGA-AN-A041-01A-11R-A034-07	TCGA-AN-A041	P49	P49_C	Cancer	Positive	Negative	Positive	206846596	173842840	241001	788.921	517	44	1	43	1203.72
TCGA-BH-A0H5-01A-21R-A115-07	TCGA-BH-A0H5	P5	P5_C	Cancer	Positive	Positive	Negative	152399480	143572398	212368	565.923	470	51	23	28	971.284
TCGA-BH-A0H5-11A-62R-A115-07	TCGA-BH-A0H5	P5	P5_N	Normal	na	na	na	138575894	130432320	263108	829.357	425	30	3	27	1442.36
TCGA-AN-A046-01A-21R-A034-07	TCGA-AN-A046	P50	P50_C	Cancer	Positive	Positive	Negative	196286994	166270434	273379	1079.87	384	18	0	18	1724.25
TCGA-BH-A18K-11A-13R-A12D-07	TCGA-BH-A18K	P6	P6_N	Normal	na	na	na	119842098	114983586	280434	566.934	310	22	7	15	1055.33
TCGA-BH-A18L-11A-42R-A12D-07	TCGA-BH-A18L	P7	P7_N	Normal	na	na	na	131361702	125386790	220067	620.083	307	18	3	15	1295.73
TCGA-BH-A18M-11A-33R-A12D-07	TCGA-BH-A18M	P8	P8_N	Normal	na	na	na	123612340	118287922	220521	936.922	291	22	5	17	1441.7
TCGA-BH-A18U-11A-23R-A12D-07	TCGA-BH-A18U	P9	P9_N	Normal	na	na	na	114759236	109431810	253898	779.374	310	41	8	33	1715.5
Totals:										12848849	860		2461	502	1959
