# Supplementary material for: De novo assembly and characterization of breast cancer transcriptomes identifies large numbers of novel fusion-gene transcripts of potential functional significance
Source: BMC Med Genomics. 2017 Aug 29;10:53. doi: 10.1186/s12920-017-0289-7 (PMC5575902; doi:10.1186/s12920-017-0289-7)
Supplement: Supplementary file 6 — Expression (normalized read count) for breast cancer specific 79 fusion-protein and 419 3′-truncated protein transcripts. Expression is the normalized RNA-Seq read counts as estimated using RSEM and followed by upper quartile normalization. File contains expression data for breast cancer specific fusion-protein and 3′-truncated protein transcripts only. The first sheet in the excel file contains the data columns and a key describing the data is on the second excel sheet. (XLSX 33 kb) [file 12920_2017_289_MOESM6_ESM.xlsx]

## Sheet: key
Additional File 6. Key
#contigId	contig ID assigned by the assembler (unique for each contig)
functionalClass	functional characterization/classification
expValue (reads)	Chimeric transcript expression (read counts) as estimated using RSEM (see Methods)
normExpValue (reads)	Upper quartile normalized expression (read counts) for the chimeric transcript (see Methods)

## Sheet: data
Additional File 6. Expression (normalized read count) for breast cancer specific 79 fusion-protein and 419 3'-truncated protein transcripts
Fusion-protein						3'-truncated protein
#contigId	functionalClass	expValue (reads)	normExpValue (reads)			#contigId	functionalClass	expValue (reads)	normExpValue (reads)
k26_1150084_979_12686	fusion-protein	269.26	351.17			k26_1016381_750_17653	3'truncated-protein	208.39	246.77
k26_1164133_1930_94226	fusion-protein	783.19	1352.43			k26_1027457_2924_66072	3'truncated-protein	359.13	459.5
k26_1167450_2272_43707	fusion-protein	76.88	135.86			k26_1029263_756_116543	3'truncated-protein	293.67	376.21
k26_159247_489_2652	fusion-protein	118.32	114.64			k26_1031323_2867_66198	3'truncated-protein	600.09	766.09
k26_531138_3674_69394	fusion-protein	1840.52	1052.31			k26_1037427_5300_444104	3'truncated-protein	1324.05	2058.13
k26_545131_314_47011	fusion-protein	403.99	231.87			k26_1045627_2222_25051	3'truncated-protein	0	2.54
k26_546313_543_4037	fusion-protein	82.22	58.01			k26_1051939_438_7804	3'truncated-protein	60.76	97.41
k26_550075_376_39597	fusion-protein	57.64	41.08			k26_1054247_892_322254	3'truncated-protein	2568.84	3990.14
k26_552109_3800_87713	fusion-protein	918.81	634.27			k26_1063615_554_12660	3'truncated-protein	39.51	64.43
k26_554607_5120_83353	fusion-protein	2286.7	1576.49			k26_1099348_1098_24470	3'truncated-protein	127	179.49
k26_576486_703_34777	fusion-protein	164.27	104.11			k26_1127731_1692_29482	3'truncated-protein	257.96	361.7
k26_604004_1512_138666	fusion-protein	1707.58	1454.35			k26_114632_51_319	3'truncated-protein	2	3.03
k26_616802_478_36489	fusion-protein	66.78	76.86			k26_1149724_673_3467	3'truncated-protein	0	3.44
k26_632875_7596_97925	fusion-protein	2897.84	1990.34			k26_1154034_687_14250	3'truncated-protein	253.93	440.82
k26_634124_4243_44637	fusion-protein	708.71	487.8			k26_1160410_2013_127220	3'truncated-protein	958	1653.52
k26_634400_857_30147	fusion-protein	679.49	467.75			k26_1163895_725_15153	3'truncated-protein	0	2.59
k26_640419_2329_32757	fusion-protein	326.46	225.44			k26_1164899_1247_35144	3'truncated-protein	246.84	428.61
k26_670415_1187_16601	fusion-protein	224.99	201.96			k26_1168926_1626_70703	3'truncated-protein	413.13	715.03
k26_693967_3973_90304	fusion-protein	1252.18	988.13			k26_1170820_1708_54032	3'truncated-protein	118.66	207.83
k26_712387_682_69273	fusion-protein	175.52	130.32			k26_1171215_3373_108680	3'truncated-protein	244.75	425.01
k26_713026_1214_14794	fusion-protein	133.26	101.53			k26_1173115_5252_101797	3'truncated-protein	473.84	819.6
k26_721980_1847_66612	fusion-protein	52.33	40.78			k26_1174797_1531_68638	3'truncated-protein	505.82	874.68
k26_722742_1404_130355	fusion-protein	738.87	556.12			k26_1184204_2103_127988	3'truncated-protein	60.96	108.44
k26_723867_1363_179343	fusion-protein	743.28	559.43			k26_1414376_108_245	3'truncated-protein	6.93	22.03
k26_726696_1830_104930	fusion-protein	331.89	250.63			k26_1469418_56_131	3'truncated-protein	4.5	16.04
k26_737177_2472_165585	fusion-protein	1008.59	758.57			k26_2108835_1327_26438	3'truncated-protein	241.37	600.45
k26_803594_3879_114641	fusion-protein	608.16	655.48			k26_212271_65_113	3'truncated-protein	3	10.58
k26_817733_1233_242215	fusion-protein	702.33	772.67			k26_218667_151_456	3'truncated-protein	19	90.12
k26_818949_369_72113	fusion-protein	60.88	67.55			k26_240825_208_1358	3'truncated-protein	23.02	26.88
k26_875066_489_12706	fusion-protein	120.89	128.39			k26_27198_59_90	3'truncated-protein	2	6.89
k28_1009416_1537_9300	fusion-protein	259.44	286.81			k26_277920_52_242	3'truncated-protein	2	3.03
k28_380733_4355_305919	fusion-protein	1298.17	838.52			k26_312472_159_35835	3'truncated-protein	15.67	20.73
k28_397484_2373_32583	fusion-protein	647.06	618.41			k26_323719_1402_16776	3'truncated-protein	719	568.06
k28_495587_6294_179079	fusion-protein	1637.54	1026.58			k26_370445_142_654	3'truncated-protein	26	17.53
k28_498900_1303_27130	fusion-protein	279.81	468.37			k26_375358_206_813	3'truncated-protein	34	62.01
k28_515038_664_3351	fusion-protein	143.88	185.62			k26_386912_216_881	3'truncated-protein	35	39.75
k28_614407_1919_280198	fusion-protein	893.76	657.59			k26_39314_188_1166	3'truncated-protein	12.71	16.44
k28_625424_4525_62424	fusion-protein	2928	2199.33			k26_413494_1433_7705	3'truncated-protein	319	679.09
k28_627830_2509_578874	fusion-protein	914.61	521.01			k26_413701_2786_153112	3'truncated-protein	970.55	627.23
k28_642720_1643_185679	fusion-protein	62.98	48.78			k26_416234_2241_71855	3'truncated-protein	430.93	915.89
k28_708048_965_134463	fusion-protein	344.7	372.45			k26_419174_1147_21893	3'truncated-protein	93.87	202.82
k28_740917_4605_185893	fusion-protein	861.42	818.45			k26_421616_757_3626	3'truncated-protein	0	4.23
k28_767863_5094_877114	fusion-protein	0	2.49			k26_423265_2016_97953	3'truncated-protein	184.13	393.77
k28_832282_365_3041	fusion-protein	113.32	155.41			k26_424209_1658_76286	3'truncated-protein	573.99	1218.54
k30_131650_307_1467	fusion-protein	39.41	36.24			k26_474302_1049_19608	3'truncated-protein	842	804.14
k30_224775_114_324	fusion-protein	15	18.26			k26_475819_1278_117390	3'truncated-protein	302.96	290.56
k30_375720_2397_630737	fusion-protein	3120.01	2586.19			k26_478398_983_48839	3'truncated-protein	186.19	164.68
k30_463732_2893_370879	fusion-protein	1153.66	1037.97			k26_478592_2257_61439	3'truncated-protein	0.02	1.77
k30_488620_784_6125	fusion-protein	0.16	1.84			k26_481181_1173_282268	3'truncated-protein	201.27	177.88
k30_494778_827_111308	fusion-protein	1197.55	1340.4			k26_481274_388_25265	3'truncated-protein	72.78	65.44
k30_502173_1650_27785	fusion-protein	476.5	302.38			k26_482956_5971_101415	3'truncated-protein	10.02	10.52
k30_507987_5200_165242	fusion-protein	2898.31	1656.44			k26_483625_6017_124074	3'truncated-protein	713.28	625.94
k30_566724_3233_50844	fusion-protein	729.05	641.37			k26_487499_1812_30544	3'truncated-protein	262.89	231.81
k32_366855_1319_8410	fusion-protein	103.97	67.46			k26_489509_2056_40701	3'truncated-protein	0	1.51
k32_451512_2426_56095	fusion-protein	225.46	129.91			k26_500607_2284_26243	3'truncated-protein	213.9	163.37
k32_473525_1174_521564	fusion-protein	0	1.75			k26_501604_1275_296826	3'truncated-protein	7909.99	6554.08
k32_496650_1528_74070	fusion-protein	56.58	46.15			k26_506985_1431_24245	3'truncated-protein	277.01	231.12
k32_497906_683_96616	fusion-protein	240.1	181.73			k26_508332_5588_110170	3'truncated-protein	690.9	573.98
k32_754263_4359_108325	fusion-protein	44.8	48.9			k26_52700_647_3636	3'truncated-protein	152	121.33
k32_773477_1566_161986	fusion-protein	0	2.19			k26_528777_4108_370016	3'truncated-protein	39.07	23.46
k34_348837_110_214	fusion-protein	7.3	39.91			k26_546431_526_33829	3'truncated-protein	142.8	82.7
k34_362310_2066_54417	fusion-protein	1621.41	1458.09			k26_550786_1355_85017	3'truncated-protein	281.9	195.55
k34_407146_1096_20881	fusion-protein	301.43	168.42			k26_551593_6708_382914	3'truncated-protein	5298.66	3651.18
k34_672074_2060_34044	fusion-protein	1747.44	1919.18			k26_557371_1794_30674	3'truncated-protein	173.26	107.88
k36_350612_349_2461	fusion-protein	27.25	21.47			k26_557955_609_32370	3'truncated-protein	353.41	222.54
k36_470482_1941_28338	fusion-protein	2067.62	1841.42			k26_557961_5290_262590	3'truncated-protein	1679.47	1035.06
k36_532683_1745_302730	fusion-protein	1149.53	864.37			k26_558432_1178_15967	3'truncated-protein	489.68	313
k38_456713_1798_118972	fusion-protein	1419.05	1066.67			k26_559099_2441_381093	3'truncated-protein	3257.42	2074.92
k38_502236_2249_232350	fusion-protein	1696.24	1863.01			k26_560522_1249_191882	3'truncated-protein	297.59	187.59
k40_269269_3444_74471	fusion-protein	2456.47	1404.1			k26_560811_2926_47666	3'truncated-protein	299.09	167.12
k42_248819_2057_73447	fusion-protein	0	2.15			k26_561739_2241_41521	3'truncated-protein	523.97	334.83
k42_274678_4945_262537	fusion-protein	7275.72	4995.14			k26_564020_684_12850	3'truncated-protein	73.16	46.27
k42_307918_2513_143566	fusion-protein	4783.11	3296.06			k26_564419_1763_29857	3'truncated-protein	625.4	392.84
k42_314388_981_29552	fusion-protein	972.48	867.03			k26_566482_5070_236604	3'truncated-protein	1503.39	942.59
k44_229426_1757_314861	fusion-protein	4421.62	3871.11			k26_566575_1181_29360	3'truncated-protein	396.02	245.01
k46_176609_1655_96547	fusion-protein	6112.43	4589.64			k26_569643_1232_524002	3'truncated-protein	2871.05	1594.69
k46_190433_3110_128654	fusion-protein	4992.38	5580.82			k26_576487_639_34782	3'truncated-protein	426.39	268.23
k46_274023_521_22267	fusion-protein	496.41	436.16			k26_579314_4063_228666	3'truncated-protein	1406.96	800.86
k48_188367_1406_66239	fusion-protein	2228.74	1274.04			k26_582173_3853_149965	3'truncated-protein	629.09	395.15
						k26_584803_1131_110680	3'truncated-protein	252.12	144.44
						k26_590896_952_26370	3'truncated-protein	1080.27	920.69
						k26_593819_2650_26958	3'truncated-protein	161	138.67
						k26_604858_2498_67957	3'truncated-protein	303.8	260.15
						k26_606628_2359_203656	3'truncated-protein	128.28	74.05
						k26_607550_3037_197022	3'truncated-protein	6205.46	6936.34
						k26_607608_582_3014	3'truncated-protein	119.98	109.56
						k26_607871_2080_202957	3'truncated-protein	266.3	228.24
						k26_613383_2024_28233	3'truncated-protein	682.83	765.24
						k26_618226_384_3451	3'truncated-protein	145	157.92
						k26_618994_713_27136	3'truncated-protein	0	1.8
						k26_619192_536_5839	3'truncated-protein	31.21	37.11
						k26_620407_1887_126812	3'truncated-protein	308.58	278.95
						k26_624731_593_39591	3'truncated-protein	124.26	86.66
						k26_633468_2330_28024	3'truncated-protein	0	1.37
						k26_634368_218_643	3'truncated-protein	24	32.05
						k26_643315_744_15935	3'truncated-protein	448.62	309.29
						k26_655497_51_174	3'truncated-protein	1	2.84
						k26_658352_728_4903	3'truncated-protein	54.21	35.52
						k26_659398_794_6803	3'truncated-protein	183.72	117.36
						k26_665184_2674_193228	3'truncated-protein	253.4	227.24
						k26_667850_853_13240	3'truncated-protein	158.77	143.04
						k26_669407_469_4499	3'truncated-protein	76.3	69.67
						k26_670185_1377_114472	3'truncated-protein	469.66	419.65
						k26_673768_315_6947	3'truncated-protein	76.12	69.51
						k26_680778_598_4409	3'truncated-protein	109.43	99.14
						k26_685202_1116_57694	3'truncated-protein	229.78	206.22
						k26_685464_1097_57448	3'truncated-protein	147.12	132.68
						k26_68803_65_2401	3'truncated-protein	1	3.7
						k26_691905_3832_638724	3'truncated-protein	3191.11	2841.03
						k26_692149_5979_502741	3'truncated-protein	3219.96	2538.49
						k26_695738_511_10444	3'truncated-protein	73.29	59.32
						k26_696712_1643_12796	3'truncated-protein	57.55	46.92
						k26_698901_2509_29918	3'truncated-protein	736.64	581.95
						k26_701817_2431_264333	3'truncated-protein	1434.19	1054.33
						k26_703907_2507_164829	3'truncated-protein	1326.79	1046.92
						k26_715261_1396_48784	3'truncated-protein	397.08	299.56
						k26_716193_1266_18304	3'truncated-protein	116.7	89.1
						k26_716345_1354_26334	3'truncated-protein	186.9	141.79
						k26_716838_1429_25203	3'truncated-protein	332.52	251.1
						k26_716967_802_663896	3'truncated-protein	162.74	123.66
						k26_718423_558_3004	3'truncated-protein	66.19	51.19
						k26_718547_1619_61756	3'truncated-protein	372.41	281.04
						k26_719126_555_18243	3'truncated-protein	79.99	76.35
						k26_719423_1276_21358	3'truncated-protein	636.44	594.55
						k26_719713_1866_36287	3'truncated-protein	409.36	308.78
						k26_720348_3301_626269	3'truncated-protein	0	1.5
						k26_722337_3895_128230	3'truncated-protein	796.61	586.27
						k26_722783_957_123316	3'truncated-protein	156.08	116.05
						k26_722793_2288_63650	3'truncated-protein	479.34	361.31
						k26_723377_1165_104236	3'truncated-protein	1616.11	1214.59
						k26_724870_2941_379083	3'truncated-protein	19.42	19.95
						k26_728700_1069_92042	3'truncated-protein	227.28	172.1
						k26_729763_1665_301057	3'truncated-protein	98.32	93.42
						k26_730713_3912_873510	3'truncated-protein	2443.56	2277.42
						k26_731966_1568_44275	3'truncated-protein	9.96	11.14
						k26_733700_3789_127641	3'truncated-protein	487.82	359.59
						k26_738580_938_342242	3'truncated-protein	774.18	722.82
						k26_744123_4995_528312	3'truncated-protein	821.83	722.77
						k26_760441_2172_22162	3'truncated-protein	376.23	339.69
						k26_764273_940_82008	3'truncated-protein	153.4	136.34
						k26_769563_701_11718	3'truncated-protein	205.82	186.65
						k26_799205_902_11804	3'truncated-protein	321.42	347.44
						k26_800230_2616_58942	3'truncated-protein	847.44	912.54
						k26_801105_501_6065	3'truncated-protein	254	275.02
						k26_801710_387_18807	3'truncated-protein	132.47	144.46
						k26_802126_1250_31216	3'truncated-protein	437.91	472.59
						k26_802965_2961_173786	3'truncated-protein	177.67	193.02
						k26_803432_2117_42290	3'truncated-protein	591.84	637.95
						k26_804224_398_6487	3'truncated-protein	122.2	133.43
						k26_805229_55_249	3'truncated-protein	2	6.21
						k26_808191_1314_21295	3'truncated-protein	330.66	357.37
						k26_809148_1829_104697	3'truncated-protein	494.02	532.86
						k26_812414_2089_36321	3'truncated-protein	46.46	52.06
						k26_814805_1661_18867	3'truncated-protein	0	2.19
						k26_820483_304_32313	3'truncated-protein	173.37	192.38
						k26_821273_2332_489995	3'truncated-protein	112.98	108.99
						k26_826118_1490_30239	3'truncated-protein	240.97	266.54
						k26_826988_1190_91458	3'truncated-protein	457.96	631.31
						k26_830896_787_221892	3'truncated-protein	1732.23	2380.3
						k26_835451_2187_44348	3'truncated-protein	8.04	11.01
						k26_838753_980_284094	3'truncated-protein	261.95	362.28
						k26_847312_1117_12205	3'truncated-protein	235.15	211.24
						k26_855683_4688_82024	3'truncated-protein	40.37	37.74
						k26_855780_969_16879	3'truncated-protein	168.79	178.44
						k26_856934_2317_214749	3'truncated-protein	1136.71	1416.37
						k26_861672_1575_18006	3'truncated-protein	189.78	238.54
						k26_863363_583_14091	3'truncated-protein	81.83	74.67
						k26_863549_2140_58437	3'truncated-protein	0	2.09
						k26_867069_2059_24842	3'truncated-protein	199.32	250.41
						k26_874731_2805_50795	3'truncated-protein	495.02	519.28
						k26_900276_1230_8171	3'truncated-protein	266.12	330.49
						k26_927914_905_34858	3'truncated-protein	747.52	3216.46
						k26_940252_1766_50708	3'truncated-protein	254.5	239.94
						k26_941843_647_18879	3'truncated-protein	478.15	449.15
						k26_942666_1403_34286	3'truncated-protein	821.99	3536.03
						k26_942801_783_13655	3'truncated-protein	168.16	159.17
						k26_952296_968_60322	3'truncated-protein	1171.32	1097.57
						k26_954416_522_12082	3'truncated-protein	92.54	88.44
						k26_955501_983_60106	3'truncated-protein	923.2	865.47
						k26_977578_2372_87323	3'truncated-protein	103.59	142.3
						k28_1007836_937_13366	3'truncated-protein	0	2.19
						k28_1010841_3633_69643	3'truncated-protein	60.43	80.82
						k28_1047857_963_39689	3'truncated-protein	84.31	130.49
						k28_16025_215_919	3'truncated-protein	38	22.85
						k28_1714948_60_104	3'truncated-protein	5	17.27
						k28_1792799_1802_52944	3'truncated-protein	287.9	715.26
						k28_1822288_2677_112090	3'truncated-protein	560.64	1388.17
						k28_1826225_547_93868	3'truncated-protein	2561.9	6325.79
						k28_189092_82_181	3'truncated-protein	7	9.87
						k28_219242_69_137	3'truncated-protein	6	8.94
						k28_322843_122_413	3'truncated-protein	17	20.84
						k28_350472_269_1351	3'truncated-protein	52.68	69.57
						k28_368179_88_247	3'truncated-protein	10	8.27
						k28_380514_1069_9684	3'truncated-protein	419.21	462.08
						k28_402970_2594_41577	3'truncated-protein	0	1.91
						k28_403910_85_237	3'truncated-protein	6	5.01
						k28_442281_1920_48245	3'truncated-protein	115.16	97.05
						k28_479862_292_1931	3'truncated-protein	81.51	57.32
						k28_482170_3273_212180	3'truncated-protein	3027.84	1897.11
						k28_493053_1401_339773	3'truncated-protein	643.85	404.39
						k28_520342_155_418	3'truncated-protein	15	18.26
						k28_52886_191_1187	3'truncated-protein	51.37	50.85
						k28_533980_842_64606	3'truncated-protein	378.18	261.87
						k28_535547_1767_40573	3'truncated-protein	0	1.37
						k28_540163_3331_232146	3'truncated-protein	2153.04	1484.42
						k28_540429_2556_235520	3'truncated-protein	1212.72	1091.02
						k28_543776_1469_18033	3'truncated-protein	93.32	65.42
						k28_544517_4423_73774	3'truncated-protein	0	1.7
						k28_55686_524_29639	3'truncated-protein	627.07	675.8
						k28_573044_1622_60181	3'truncated-protein	630.8	361.41
						k28_573812_2123_39174	3'truncated-protein	0	1.26
						k28_577843_2293_58328	3'truncated-protein	366.46	210.44
						k28_580021_1440_19986	3'truncated-protein	906	518.58
						k28_588914_1111_101437	3'truncated-protein	80.99	47.4
						k28_598654_226_935	3'truncated-protein	0	2.47
						k28_617120_7441_345908	3'truncated-protein	1710.15	1594.44
						k28_620950_716_69032	3'truncated-protein	162.97	123.83
						k28_623477_451_6925	3'truncated-protein	93.96	72.03
						k28_626556_1492_90019	3'truncated-protein	769.86	579.38
						k28_631154_6518_227822	3'truncated-protein	1722.03	979.95
						k28_631735_573_13129	3'truncated-protein	103.07	112.87
						k28_632226_625_8441	3'truncated-protein	78.4	45.7
						k28_634838_790_11851	3'truncated-protein	525	723.33
						k28_635272_3875_86305	3'truncated-protein	826.08	470.69
						k28_635896_1320_52056	3'truncated-protein	664.34	378.75
						k28_640192_1861_99273	3'truncated-protein	197.54	113.42
						k28_649103_55_176	3'truncated-protein	2.84	4.31
						k28_682626_6342_106864	3'truncated-protein	372.27	336.14
						k28_700840_600_9402	3'truncated-protein	146.66	159.7
						k28_702699_2541_31210	3'truncated-protein	531.82	573.47
						k28_732285_1611_19010	3'truncated-protein	733.8	697.47
						k28_733451_656_5723	3'truncated-protein	143.03	129.19
						k28_738151_1105_55276	3'truncated-protein	657.05	688.57
						k28_745287_400_2611	3'truncated-protein	27.83	31.17
						k28_809115_283_14096	3'truncated-protein	170.7	161.55
						k28_812962_909_33258	3'truncated-protein	587.05	2527.82
						k28_905654_672_6549	3'truncated-protein	311	485.8
						k28_912508_1068_17385	3'truncated-protein	438.91	684.33
						k28_925742_947_20328	3'truncated-protein	237.97	329.37
						k28_929215_2327_66219	3'truncated-protein	390.82	539.16
						k28_935452_1327_8565	3'truncated-protein	277.03	382.98
						k28_942971_1642_75772	3'truncated-protein	517.65	713.24
						k28_947879_1865_67472	3'truncated-protein	261.79	367.03
						k28_955552_1041_279488	3'truncated-protein	74.44	106.36
						k28_996578_795_40760	3'truncated-protein	116.99	204.95
						k28_998859_1088_33011	3'truncated-protein	228.46	396.95
						k30_151114_84_198	3'truncated-protein	8	10.74
						k30_1561065_668_52145	3'truncated-protein	209.63	522.14
						k30_1565168_954_5813	3'truncated-protein	238.58	593.57
						k30_199169_206_650	3'truncated-protein	31	36.2
						k30_202854_76_130	3'truncated-protein	6	16.92
						k30_27778_111_47447	3'truncated-protein	714.41	883.07
						k30_300196_181_1167	3'truncated-protein	53.14	43.44
						k30_319137_79_562	3'truncated-protein	18.84	22.39
						k30_32543_101_204	3'truncated-protein	1.96	4.25
						k30_348577_60_121	3'truncated-protein	6	10.18
						k30_375722_2308_23533	3'truncated-protein	0	1.66
						k30_377940_1198_12346	3'truncated-protein	233.84	195.36
						k30_396363_294_1378	3'truncated-protein	22.82	23.11
						k30_447399_1342_55921	3'truncated-protein	471.03	296.18
						k30_478845_4678_193088	3'truncated-protein	1740.58	1200.32
						k30_491914_135_331	3'truncated-protein	13.98	13.98
						k30_493626_228_1781	3'truncated-protein	83.52	76.09
						k30_515171_1933_29815	3'truncated-protein	883.99	775.33
						k30_518384_433_6263	3'truncated-protein	84.24	75.47
						k30_519970_2344_23746	3'truncated-protein	384.1	343.53
						k30_521947_2403_28558	3'truncated-protein	1184.35	1038.17
						k30_527109_1638_44186	3'truncated-protein	245.09	216.23
						k30_527998_1204_14770	3'truncated-protein	161.95	143.47
						k30_531425_4260_203810	3'truncated-protein	2029.22	1777.52
						k30_550763_1222_7182	3'truncated-protein	292.39	220.98
						k30_554604_1996_125832	3'truncated-protein	2268.86	2114.74
						k30_569328_2141_46813	3'truncated-protein	392.7	224.35
						k30_603953_284_2063	3'truncated-protein	21.06	20.54
						k30_631033_1448_86106	3'truncated-protein	53.24	59.34
						k30_633760_1363_18208	3'truncated-protein	425.84	459.62
						k30_711822_1068_5448	3'truncated-protein	81.97	360.35
						k30_716823_896_8071	3'truncated-protein	131.74	164.85
						k30_802652_63_97	3'truncated-protein	2	4.39
						k30_839193_1531_11210	3'truncated-protein	282.3	390.21
						k30_854784_1765_61381	3'truncated-protein	967.15	1669.28
						k30_863082_310_3454	3'truncated-protein	150.41	262.51
						k30_869356_668_6679	3'truncated-protein	123.88	138.09
						k30_894429_3015_236867	3'truncated-protein	226.89	296.32
						k32_1215210_177_706	3'truncated-protein	0	4.93
						k32_1359103_2002_154184	3'truncated-protein	938.71	2320.97
						k32_136755_94_250	3'truncated-protein	14.07	9.13
						k32_156953_67_146	3'truncated-protein	6	5.51
						k32_159034_175_2280	3'truncated-protein	72.1	46.83
						k32_159637_89_304	3'truncated-protein	15	18.26
						k32_297095_2269_125596	3'truncated-protein	617.95	1311.54
						k32_299682_197_1071	3'truncated-protein	57	33.7
						k32_315926_801_58008	3'truncated-protein	303.88	291.44
						k32_3562_366_1282	3'truncated-protein	0	1.78
						k32_365137_2440_43751	3'truncated-protein	273.3	175.25
						k32_378487_1840_113553	3'truncated-protein	563.89	354.33
						k32_419525_524_20796	3'truncated-protein	255.68	231.44
						k32_429570_81_383	3'truncated-protein	473.97	558.28
						k32_434663_918_7078	3'truncated-protein	93.43	60.31
						k32_447648_2000_324399	3'truncated-protein	9585.54	6058.65
						k32_450803_4187_97686	3'truncated-protein	807.72	754.05
						k32_453042_862_31262	3'truncated-protein	723.13	414.14
						k32_458261_1805_90087	3'truncated-protein	1105.96	632.79
						k32_464870_3025_71165	3'truncated-protein	1017.45	892.12
						k32_472353_2711_367895	3'truncated-protein	504.17	442.95
						k32_475381_3974_489605	3'truncated-protein	3740.7	3330.02
						k32_484250_701_109890	3'truncated-protein	1501.7	854.72
						k32_487601_713_488707	3'truncated-protein	945.74	711.4
						k32_489255_4242_101521	3'truncated-protein	1230.64	1081.43
						k32_492706_158_2370	3'truncated-protein	51	58.14
						k32_498482_1898_71353	3'truncated-protein	673.03	506.69
						k32_499450_809_86963	3'truncated-protein	563.48	424.46
						k32_501846_4221_101339	3'truncated-protein	1232.94	1083.45
						k32_512519_1066_34580	3'truncated-protein	462.36	407.4
						k32_518823_560_40316	3'truncated-protein	47.85	37.42
						k32_535454_79_145	3'truncated-protein	5	6.29
						k32_555734_929_58742	3'truncated-protein	146.4	159.42
						k32_561770_483_2617	3'truncated-protein	92.89	101.94
						k32_565130_2081_24003	3'truncated-protein	5.97	8.56
						k32_567839_2284_95864	3'truncated-protein	155.79	140.55
						k32_63442_135_588	3'truncated-protein	6.16	5.62
						k32_64984_136_286	3'truncated-protein	15	41.94
						k32_684033_1004_11233	3'truncated-protein	82.5	75.89
						k32_701832_4420_105032	3'truncated-protein	1518.55	1365.62
						k32_706578_1795_45354	3'truncated-protein	338.74	528.85
						k32_712453_3880_142665	3'truncated-protein	0	1.8
						k32_722177_956_59430	3'truncated-protein	6.2	14.12
						k32_76018_288_3774	3'truncated-protein	0	1.47
						k32_816813_5159_79121	3'truncated-protein	0	2.49
						k34_1141331_1696_55688	3'truncated-protein	193.11	481.39
						k34_1925_87_7289	3'truncated-protein	6.06	5.92
						k34_210049_203_755	3'truncated-protein	13.24	11.44
						k34_213890_184_674	3'truncated-protein	41	29.51
						k34_310512_113_429	3'truncated-protein	17.7	12.33
						k34_335303_165_652	3'truncated-protein	40	46.93
						k34_345652_118_257	3'truncated-protein	8.16	8.89
						k34_350071_119_326	3'truncated-protein	5.63	5.26
						k34_373630_557_9856	3'truncated-protein	163.28	144.64
						k34_392220_3151_156001	3'truncated-protein	1769.27	1011.62
						k34_398081_2070_28846	3'truncated-protein	567.5	636.37
						k34_399599_2948_154849	3'truncated-protein	697.36	399.42
						k34_412835_2994_249110	3'truncated-protein	1678	1494.76
						k34_424353_685_41595	3'truncated-protein	5.38	4.19
						k34_431167_550_163075	3'truncated-protein	8304.15	4721.29
						k34_476183_1934_78235	3'truncated-protein	376.92	359.18
						k34_496995_570_35838	3'truncated-protein	375.62	1620.5
						k34_606690_675_10905	3'truncated-protein	83.3	132.39
						k34_625981_683_3756	3'truncated-protein	48.44	52.7
						k34_746921_1085_13358	3'truncated-protein	505.37	645.57
						k36_115707_418_2171	3'truncated-protein	34.98	27.76
						k36_136148_140_571	3'truncated-protein	39	39.06
						k36_136632_138_521	3'truncated-protein	22.74	14.13
						k36_199253_473_3801	3'truncated-protein	240.37	215.65
						k36_286670_4585_129729	3'truncated-protein	2547.71	1623.12
						k36_293293_3493_273851	3'truncated-protein	2744.85	1748.62
						k36_307318_2518_126147	3'truncated-protein	1853.06	1767.46
						k36_341239_446_6987	3'truncated-protein	0	1.14
						k36_387989_2536_61195	3'truncated-protein	687.51	603.39
						k36_414167_1195_15290	3'truncated-protein	391.94	423.2
						k36_417383_109_238	3'truncated-protein	13.48	13.9
						k36_477528_128_399	3'truncated-protein	17.94	30.95
						k36_513053_2852_29335	3'truncated-protein	1108.27	833.4
						k36_518394_1743_35346	3'truncated-protein	326.44	509.76
						k36_521819_924_153388	3'truncated-protein	159.34	121.11
						k36_524390_1872_64964	3'truncated-protein	232.04	175.68
						k36_524908_2244_140001	3'truncated-protein	0	1.5
						k36_527237_1829_47600	3'truncated-protein	319.23	241.12
						k36_529399_2296_43095	3'truncated-protein	1448.81	1089.01
						k36_529413_2327_104664	3'truncated-protein	755.19	568.37
						k36_532442_4348_334361	3'truncated-protein	2114.73	1588.87
						k36_572901_1169_82820	3'truncated-protein	1429.5	1570.39
						k36_71775_128_589	3'truncated-protein	26.31	25.43
						k36_86279_82_177	3'truncated-protein	4.31	4.35
						k38_180338_81_196	3'truncated-protein	20	18.22
						k38_187176_190_809	3'truncated-protein	13.1	10.4
						k38_242318_252_884	3'truncated-protein	32.46	47.3
						k38_335462_1021_60330	3'truncated-protein	2107.58	9052.96
						k38_340903_1959_227938	3'truncated-protein	3611.34	3162.03
						k38_345110_772_195913	3'truncated-protein	433.48	381.09
						k38_364456_1162_87249	3'truncated-protein	1559.34	1677.31
						k38_366243_1438_50998	3'truncated-protein	425.8	459.58
						k38_443585_849_171424	3'truncated-protein	444.18	334.91
						k38_449040_3293_303396	3'truncated-protein	3864.9	6660.42
						k38_460107_2692_72525	3'truncated-protein	1247.95	938.24
						k38_462411_601_10534	3'truncated-protein	297.24	283.65
						k38_463232_671_3036	3'truncated-protein	13.45	14.65
						k38_90170_229_1112	3'truncated-protein	24.1	17.98
						k40_194732_189_772	3'truncated-protein	74.74	106.77
						k40_297229_1718_35777	3'truncated-protein	789.32	503.75
						k40_298601_1607_30994	3'truncated-protein	719.38	774.96
						k40_307710_712_55553	3'truncated-protein	471.69	508.88
						k40_334365_6142_188727	3'truncated-protein	6960.58	6253.54
						k40_335548_1151_73789	3'truncated-protein	394.35	273.01
						k40_354470_761_13161	3'truncated-protein	38.32	25.48
						k40_391014_6197_134109	3'truncated-protein	2458.08	4237.29
						k40_391015_6160_133459	3'truncated-protein	1103.7	1904.48
						k40_400615_2308_141172	3'truncated-protein	128.49	74.17
						k40_418812_1337_20480	3'truncated-protein	815.05	896.32
						k40_978127_330_2433	3'truncated-protein	200.09	498.61
						k42_163875_169_1665	3'truncated-protein	178.24	193.63
						k42_253392_840_27897	3'truncated-protein	335.39	214.78
						k42_270080_1617_204773	3'truncated-protein	964.72	605.3
						k42_274519_3957_106661	3'truncated-protein	0	1.25
						k42_275419_334_2939	3'truncated-protein	227.74	172.45
						k42_278786_185_3224	3'truncated-protein	98.97	105.49
						k42_300881_2107_47549	3'truncated-protein	335.3	232.34
						k42_310327_3865_161102	3'truncated-protein	1550.05	1139.39
						k42_321329_1039_37586	3'truncated-protein	1064.36	656.42
						k42_347890_3416_158342	3'truncated-protein	1682.27	1264.25
						k42_349536_2529_294659	3'truncated-protein	3646.86	2738.92
						k44_105120_362_21471	3'truncated-protein	5589.65	23995.8
						k44_105928_1173_45026	3'truncated-protein	11638.4	49953.1
						k44_261035_704_111514	3'truncated-protein	4587.98	3161.65
						k44_269874_1875_36029	3'truncated-protein	35.14	21.21
						k44_277265_3086_171783	3'truncated-protein	1062.97	948.63
						k46_184501_2309_118169	3'truncated-protein	4940.28	3094.57
						k46_228105_1037_101391	3'truncated-protein	3900.16	3698.9
						k48_192171_443_38684	3'truncated-protein	4065.8	3855.91
						k48_27375_169_1600	3'truncated-protein	1762.32	7571.33
