# Supplementary material for: De novo assembly and characterization of breast cancer transcriptomes identifies large numbers of novel fusion-gene transcripts of potential functional significance
Source: BMC Med Genomics. 2017 Aug 29;10:53. doi: 10.1186/s12920-017-0289-7 (PMC5575902; doi:10.1186/s12920-017-0289-7)
Supplement: Supplementary file 9 — Fusion read frequency for 79 breast cancer specific fusion-protein transcripts relative to total reads. Expression for fusion transcripts, as well as, those associated wild-type 5′- and 3′- reference transcripts is summarized in the file. Expression is the normalized RNA-Seq read counts as estimated using RSEM followed by upper quartile normalization. Fusion read frequency is shown in column H. The first sheet in the excel file contains the data columns and a key describing the data is on the second excel sheet. (XLSX 19 kb) [file 12920_2017_289_MOESM9_ESM.xlsx]

## Sheet: key
Additional File 9. Key
#contigId	contig ID assigned by the assembler (unique for each contig)
geneA	gene symbol corresponding to the 5' reference transcript
geneB	gene symbol corresponding to the 3' reference transcript
functionalClass	functional characterization/classification
normExpValue (reads)	Upper quartile normalized read count for the chimeric transcript (see Methods)
5'normExp (reads)	Upper quartile normalized expression (read counts) for the 5' parner reference gene as estimated by RSEM
3'normExp (reads)	Upper quartile normalized expression (read counts) for the 3' parner reference gene as estimated by RSEM
fusion read fraction Pct	Chimeric transcript reads as percentage of total reads; total reads: fusion reads + 5' gene reads + 3' gene reads (column E + F + G)

## Sheet: data
Additional File 9: Fusion read frequency for 79 breast cancer specific fusion-protein transcripts relative to total reads. The data were derived from Additional File 3
#contigId	geneA	geneB	functionalClass	normExpValue (reads)	5'normExp (reads)	5'normExp (reads)	fusion read fraction Pct
k44_229426_1757_314861	PTPRK	STXBP6	fusion-protein	3871.11	59.7257	196.712	93.7872
k28_625424_4525_62424	SCML2	MAP7D2	fusion-protein	2199.33	178.573	51.8081	90.5182
k34_672074_2060_34044	FAM160A1	IL15	fusion-protein	1919.18	664.798	161.073	69.9142
k30_566724_3233_50844	IGSF3	NAP1L2	fusion-protein	641.37	9.4	401.058	60.9767
k42_274678_4945_262537	KDM5A	ANO2	fusion-protein	4995.14	3377.25	171.224	58.4664
k26_632875_7596_97925	DIS3L2	SPHKAP	fusion-protein	1990.34	1243.69	319.298	56.0134
k46_190433_3110_128654	MED1	ABCC3	fusion-protein	5580.82	2886.16	1705.6	54.8614
k46_176609_1655_96547	MDM2	XPOT	fusion-protein	4589.64	6.83975	4851.23	48.5794
k26_554607_5120_83353	GTF2F2	NBEA	fusion-protein	1576.49	1206.06	1266.99	38.9301
k36_470482_1941_28338	UNC13B	DNER	fusion-protein	1841.42	3167.69	88.8211	36.1209
k26_604004_1512_138666	TRMU	TTC38	fusion-protein	1454.35	574.967	2002.64	36.0706
k42_307918_2513_143566	ANKLE2	NHP2L1	fusion-protein	3296.06	1882.16	5034.3	32.2747
k26_531138_3674_69394	RRP12	CRTAC1	fusion-protein	1052.31	1889.54	389.972	31.5836
k34_362310_2066_54417	PIAS4	GTF3C5	fusion-protein	1458.09	1253.58	2077.06	30.4483
k26_670415_1187_16601	EMX1	HLX	fusion-protein	201.96	22.6564	462.171	29.4065
k30_507987_5200_165242	ADK	KCNMA1	fusion-protein	1656.44	1105.47	3137.06	28.0802
k26_1164133_1930_94226	PPME1	NARS2	fusion-protein	1352.43	2569.15	957.678	27.718
k28_515038_664_3351	ZNF517	ZFP69B	fusion-protein	185.62	378.412	115.127	27.3309
k28_380733_4355_305919	FGFR2	ATE1	fusion-protein	838.52	1481.39	757.494	27.2477
k26_693967_3973_90304	SCNN1G	COL27A1	fusion-protein	988.13	448.146	2358.32	26.0405
k26_817733_1233_242215	CLCN3	SMAD1	fusion-protein	772.67	901.476	1319.6	25.8094
k26_545131_314_47011	LACE1	ZUFSP	fusion-protein	231.87	253.75	436.227	25.1528
k26_552109_3800_87713	MIOS	ADAP1	fusion-protein	634.27	1732.18	376.611	23.1227
k40_269269_3444_74471	ATXN3	MED15	fusion-protein	1404.1	350.178	4369.62	22.9282
k30_494778_827_111308	MED1	ABCC3	fusion-protein	1340.4	2886.16	1705.6	22.5955
k28_495587_6294_179079	MDM1	ABCC1	fusion-protein	1026.58	654.185	3295.01	20.6315
k28_614407_1919_280198	VMP1	RP11-433C9.2	fusion-protein	657.59	2918.13	2.00104	18.3801
k42_314388_981_29552	DNAJB12	SLC25A16	fusion-protein	867.03	3269.25	737.116	17.7911
k48_188367_1406_66239	PPIF	REEP3	fusion-protein	1274.04	2694.8	3598.09	16.8369
k26_803594_3879_114641	MSH2	SLC3A1	fusion-protein	655.48	2151.97	1181.08	16.4341
k28_627830_2509_578874	CTNNBL1	TSHZ2	fusion-protein	521.01	3017.68	178.641	14.0157
k38_456713_1798_118972	MCM6	DARS	fusion-protein	1066.67	2227.78	4895.6	13.024
k30_502173_1650_27785	PODXL2	PAXIP1	fusion-protein	302.38	1133.29	1200.94	11.4685
k34_407146_1096_20881	BCL7A	KCNIP3	fusion-protein	168.42	1051.39	274.841	11.2682
k26_737177_2472_165585	TRIO	2014-03-11	fusion-protein	758.57	5979.55	8.39032	11.2439
k26_1150084_979_12686	SH2B2	SH2B1	fusion-protein	351.17	96.5587	2840.73	10.6789
k26_722742_1404_130355	RAB21	MDM1	fusion-protein	556.12	4511.25	654.185	9.71973
k28_740917_4605_185893	SLC24A1	SMARCA4	fusion-protein	818.45	1154.13	6722.52	9.41277
k28_832282_365_3041	ZNF212	ZNF668	fusion-protein	155.41	1016.56	492.888	9.33473
k26_1167450_2272_43707	TSC22D1	DNAJC5B	fusion-protein	135.86	1316.89	30.9623	9.15679
k38_502236_2249_232350	PALLD	NAA15	fusion-protein	1863.01	16463.9	2965.18	8.74978
k36_532683_1745_302730	LEMD3	LYZ	fusion-protein	864.37	2251.88	7008.83	8.53692
k26_723867_1363_179343	PPCDC	SCAMP2	fusion-protein	559.43	471.291	5675.15	8.3424
k28_708048_965_134463	UQCRH	TPRN	fusion-protein	372.45	4004.68	856.509	7.11646
k26_634400_857_30147	SRF	F5	fusion-protein	467.75	6054.72	132.755	7.02831
k30_375720_2397_630737	CENPB	NCL	fusion-protein	2586.19	4910.44	32392.8	6.4834
k26_713026_1214_14794	none	ITGA8	fusion-protein	101.53	911.457	554.966	6.47532
k26_726696_1830_104930	GALNT7	GALNTL6	fusion-protein	250.63	3697.06	21.3419	6.31464
k30_463732_2893_370879	LNPEP	ANPEP	fusion-protein	1037.97	6261.16	9728.21	6.0959
k32_366855_1319_8410	ZNF426	ZNF74	fusion-protein	67.46	621.718	544.912	5.46638
k26_634124_4243_44637	SAMD5	SASH1	fusion-protein	487.8	2807.55	7801.05	4.39602
k28_397484_2373_32583	LNPEP	ANPEP	fusion-protein	618.41	6261.16	9728.21	3.72362
k26_159247_489_2652	FAM219A	RP11-1055B8.7	fusion-protein	114.64	1273.77	1697.79	3.7146
k26_640419_2329_32757	PIK3C2G	PPFIBP1	fusion-protein	225.44	1457.19	4972.23	3.3876
k26_712387_682_69273	PI16	ARRDC1	fusion-protein	130.32	3133.98	1704.84	2.62259
k26_616802_478_36489	THRA	B4GALNT2	fusion-protein	76.86	3004.75	13.8248	2.48301
k30_131650_307_1467	ZNF212	ZNF668	fusion-protein	36.24	1016.56	492.888	2.34459
k26_546313_543_4037	EEA1	PAH	fusion-protein	58.01	3024.17	31.4303	1.86311
k26_576486_703_34777	TSC2	NPW	fusion-protein	104.11	5289.48	272.208	1.83752
k28_642720_1643_185679	MBTPS2	EDEM2	fusion-protein	48.78	1503.43	1281.12	1.72165
k28_498900_1303_27130	SPTBN2	PLEC	fusion-protein	468.37	2674.39	24281.1	1.70789
k28_1009416_1537_9300	SPTBN2	PLEC	fusion-protein	286.81	2674.39	24281.1	1.05281
k32_497906_683_96616	2014-09-09	SMG6	fusion-protein	181.73	15466.6	4159.08	0.917485
k46_274023_521_22267	SLC35B1	IGFBP4	fusion-protein	436.16	1731.64	46928.6	0.888374
k32_451512_2426_56095	SMARCA2	TFCP2	fusion-protein	129.91	13308.8	2849.38	0.797578
k26_818949_369_72113	MDH1	COMMD1	fusion-protein	67.55	7441.57	974.075	0.79628
k26_721980_1847_66612	ANKRD52	PGS1	fusion-protein	40.78	3954.72	1239.11	0.779046
k32_754263_4359_108325	MYO1D	FAIM3	fusion-protein	48.9	5804.92	634.29	0.753687
k26_875066_489_12706	SNX27	ADAR	fusion-protein	128.39	1	17553.8	0.726055
k36_350612_349_2461	RAC3	ABCA8	fusion-protein	21.47	584.078	3114.93	0.577077
k32_496650_1528_74070	KIAA0319L	YTHDF2	fusion-protein	46.15	6402.84	5424.09	0.388695
k34_348837_110_214	ESYT2	CPED1	fusion-protein	39.91	10496.7	1917.24	0.320463
k26_550075_376_39597	CACNB1	LASP1	fusion-protein	41.08	130.243	15337	0.26489
k30_488620_784_6125	PIP5K1B	PGM5	fusion-protein	1.84	517.45	403.486	0.199398
k30_224775_114_324	BCAT1	ITPR2	fusion-protein	18.26	845.314	8855.14	0.187885
k32_773477_1566_161986	PCTP	CALCOCO2	fusion-protein	2.19	1003.2	7167.42	0.0267962
k28_767863_5094_877114	IFI30	COL5A1	fusion-protein	2.49	4651.94	12831.1	0.0142403
k42_248819_2057_73447	KPNA1	GOLGB1	fusion-protein	2.15	3501.49	16101.1	0.0109667
k32_473525_1174_521564	SLC35B1	IGFBP4	fusion-protein	1.75	1731.64	46928.6	0.00359623
