# Supplementary material for: De novo assembly and characterization of breast cancer transcriptomes identifies large numbers of novel fusion-gene transcripts of potential functional significance
Source: BMC Med Genomics. 2017 Aug 29;10:53. doi: 10.1186/s12920-017-0289-7 (PMC5575902; doi:10.1186/s12920-017-0289-7)
Supplement: Supplementary file 10 — Distribution of fusion reads relative to total reads for pro-neoplastic fusion-protein transcripts in breast cancer samples. File contains fusion specific read counts, as well as, the read counts for wild-type 5′- and 3′- partner reference genes for nominated pro-neoplastic transcripts (in-frame fusion gene transcripts present in both normal and cancer samples) in breast cancer. Expression levels are presented as normalized RNA-Seq read counts as estimated using RSEM and upper quartile normalization. Column J contains relative fusion read frequency as percentage value. The first sheet in the excel file contains the data columns and a key describing the data is on the second excel sheet. (XLSX 12 kb) [file 12920_2017_289_MOESM10_ESM.xlsx]

## Sheet: key
Additional File 10. Key
#contigId	contig ID assigned by the assembler (unique for each contig)
geneA	gene symbol corresponding to the 5' reference transcript
geneB	gene symbol corresponding to the 3' reference transcript
functionalClass	functional characterization/classification
fusionType	Fusion type (pro-neoplastic)
normExpValue (reads)	Upper quartile normalized read count for the chimeric transcript (see Methods)
5'normExp (reads)	Upper quartile normalized expression (read counts) for the 5' parner reference gene as estimated by RSEM
3'normExp (reads)	Upper quartile normalized expression (read counts) for the 3' parner reference gene as estimated by RSEM
fusion read fraction Pct	Chimeric transcript reads as percentage of total reads; total reads: fusion reads + 5' gene reads + 3' gene reads (column G + H + I)

## Sheet: data
Additional File 10: Distribution of fusion reads relative to total reads for pro-neoplastic fusion-protein transcripts in breast cancer samples. The data were derived from Additional File 3
#contigId	geneA	geneB	pId	functionalClassTable	fusionType	normExpValue (reads)	5'normExp (reads)	5'normExp (reads)	fusion read fraction Pct
k28_314245_817_5746	ACHE	CES4A	P49_C	fusion-protein	pro-neoplastic	125.64	97.9958	316.832	23.2465
k28_541596_3057_99750	CACNA1D	CTNNBL1	P42_C	fusion-protein	pro-neoplastic	297.27	699.519	3017.68	7.40497
k30_495221_5316_231368	KRI1	ATRX	P1_C	fusion-protein	pro-neoplastic	1317.85	2130.54	6972.33	12.6464
k28_979451_4020_141215	KRI1	ATRX	P4_C	fusion-protein	pro-neoplastic	1153.56	2130.54	6972.33	11.2472
k28_528093_5317_107945	KRI1	ATRX	P17_C	fusion-protein	pro-neoplastic	1132.39	2130.54	6972.33	11.0636
k30_659162_4205_88894	KRI1	ATRX	P45_C	fusion-protein	pro-neoplastic	906.28	2130.54	6972.33	9.05451
k30_573249_5317_191827	KRI1	ATRX	P20_C	fusion-protein	pro-neoplastic	812.81	2130.54	6972.33	8.19722
k28_620734_4020_107649	KRI1	ATRX	P23_C	fusion-protein	pro-neoplastic	624.6	2130.54	6972.33	6.42099
k30_550512_5324_169832	KRI1	ATRX	P22_C	fusion-protein	pro-neoplastic	442.83	2130.54	6972.33	4.63905
k28_441905_6491_184016	KRI1	ATRX	P33_C	fusion-protein	pro-neoplastic	368	2130.54	6972.33	3.8856
k28_360688_5313_95846	KRI1	ATRX	P39_C	fusion-protein	pro-neoplastic	282.68	2130.54	6972.33	3.01186
k26_1037518_5978_157362	SCAF4	TNRC6A	P29_C	fusion-protein	pro-neoplastic	3355.78	2452.33	4319.79	33.134
k26_555186_6179_123946	SCAF4	TNRC6A	P1_C	fusion-protein	pro-neoplastic	1732.87	2452.33	4319.79	20.3748
k26_561934_6154_135679	SCAF4	TNRC6A	P22_C	fusion-protein	pro-neoplastic	653.6	2452.33	4319.79	8.80185
k26_621243_3466_59154	SCAF4	TNRC6A	P17_C	fusion-protein	pro-neoplastic	37.67	2452.33	4319.79	0.553175
k26_953402_1599_21290	ZBTB47	FGD1	P30_C	fusion-protein	pro-neoplastic	930.74	1502.58	850.322	28.3447
