# Supplementary material for: De novo assembly and characterization of breast cancer transcriptomes identifies large numbers of novel fusion-gene transcripts of potential functional significance
Source: BMC Med Genomics. 2017 Aug 29;10:53. doi: 10.1186/s12920-017-0289-7 (PMC5575902; doi:10.1186/s12920-017-0289-7)
Supplement: Supplementary file 11 — Fusion read relative frequency in breast cancer subtypes. Expression for 79 breast cancer specific fusion transcripts as well as those associated wild-type 5′- and 3- reference genes is summarized in the file. Expression is the normalized RNA-Seq read counts as estimated using RSEM and followed by upper quartile normalization. Fusion transcripts were divided into two breast cancer sub-type groups: ER and/or HER2 positive and triple negative. The first sheet in the excel file contains the data columns and a key describing the data is on the second excel sheet. (XLSX 39 kb) [file 12920_2017_289_MOESM11_ESM.xlsx]

## Sheet: key
Additional File 11. Key
#contigId	contig ID assigned by the assembler (unique for each contig)
functionalClass	functional characterization/classification
normExpValue (reads)	Upper quartile normalized read count for the chimeric transcript (see Methods)
5'normExp (reads)	Upper quartile normalized expression (read counts) for the 5' parner reference gene as estimated by RSEM
3'normExp (reads)	Upper quartile normalized expression (read counts) for the 3' parner reference gene as estimated by RSEM
fusion read fraction Pct	Chimeric transcript reads as percentage of total reads; total reads: fusion reads + 5' gene reads + 3' gene reads (column C + D + E)
clincalSubtype	Subtype groupe based on ER, HER2 and PR status. ER/HER2+: if ER or HER or both positive; triple negative: if ER, HER2 and PR status is negative

## Sheet: data
Additional File 11: Fusion read relative frequency in breast cancer subtypes. The data were derived from Additional File 3
#contigId	functionalClass	normExpValue (reads)	5'normExp (reads)	3'normExp (reads)	fusion read fraction Pct	clincalSubtype
k26_712387_682_69273	fusion-protein	130.32	3133.98	1704.84	2.62259	ER/HER2+
k28_614407_1919_280198	fusion-protein	657.59	2918.13	2.00104	18.3801	ER/HER2+
k36_350612_349_2461	fusion-protein	21.47	584.078	3114.93	0.577077	ER/HER2+
k26_1150084_979_12686	fusion-protein	351.17	96.5587	2840.73	10.6789	ER/HER2+
k26_576486_703_34777	fusion-protein	104.11	5289.48	272.208	1.83752	ER/HER2+
k28_495587_6294_179079	fusion-protein	1026.58	654.185	3295.01	20.6315	ER/HER2+
k28_832282_365_3041	fusion-protein	155.41	1016.56	492.888	9.33473	ER/HER2+
k30_131650_307_1467	fusion-protein	36.24	1016.56	492.888	2.34459	ER/HER2+
k32_473525_1174_521564	fusion-protein	1.75	1731.64	46928.6	0.00359623	ER/HER2+
k44_229426_1757_314861	fusion-protein	3871.11	59.7257	196.712	93.7872	ER/HER2+
k46_274023_521_22267	fusion-protein	436.16	1731.64	46928.6	0.888374	ER/HER2+
k26_616802_478_36489	fusion-protein	76.86	3004.75	13.8248	2.48301	ER/HER2+
k30_494778_827_111308	fusion-protein	1340.4	2886.16	1705.6	22.5955	ER/HER2+
k46_190433_3110_128654	fusion-protein	5580.82	2886.16	1705.6	54.8614	ER/HER2+
k32_366855_1319_8410	fusion-protein	67.46	621.718	544.912	5.46638	ER/HER2+
k28_627830_2509_578874	fusion-protein	521.01	3017.68	178.641	14.0157	ER/HER2+
k26_670415_1187_16601	fusion-protein	201.96	22.6564	462.171	29.4065	ER/HER2+
k36_470482_1941_28338	fusion-protein	1841.42	3167.69	88.8211	36.1209	ER/HER2+
k42_314388_981_29552	fusion-protein	867.03	3269.25	737.116	17.7911	ER/HER2+
k30_566724_3233_50844	fusion-protein	641.37	9.4	401.058	60.9767	ER/HER2+
k34_348837_110_214	fusion-protein	39.91	10496.7	1917.24	0.320463	ER/HER2+
k26_546313_543_4037	fusion-protein	58.01	3024.17	31.4303	1.86311	ER/HER2+
k26_550075_376_39597	fusion-protein	41.08	130.243	15337	0.26489	ER/HER2+
k26_552109_3800_87713	fusion-protein	634.27	1732.18	376.611	23.1227	ER/HER2+
k26_554607_5120_83353	fusion-protein	1576.49	1206.06	1266.99	38.9301	ER/HER2+
k42_307918_2513_143566	fusion-protein	3296.06	1882.16	5034.3	32.2747	ER/HER2+
k30_375720_2397_630737	fusion-protein	2586.19	4910.44	32392.8	6.4834	ER/HER2+
k26_817733_1233_242215	fusion-protein	772.67	901.476	1319.6	25.8094	ER/HER2+
k28_498900_1303_27130	fusion-protein	468.37	2674.39	24281.1	1.70789	ER/HER2+
k28_1009416_1537_9300	fusion-protein	286.81	2674.39	24281.1	1.05281	ER/HER2+
k32_773477_1566_161986	fusion-protein	2.19	1003.2	7167.42	0.0267962	ER/HER2+
k34_672074_2060_34044	fusion-protein	1919.18	664.798	161.073	69.9142	ER/HER2+
k38_502236_2249_232350	fusion-protein	1863.01	16463.9	2965.18	8.74978	ER/HER2+
k26_875066_489_12706	fusion-protein	128.39	1	17553.8	0.726055	ER/HER2+
k32_754263_4359_108325	fusion-protein	48.9	5804.92	634.29	0.753687	ER/HER2+
k26_159247_489_2652	fusion-protein	114.64	1273.77	1697.79	3.7146	ER/HER2+
k28_397484_2373_32583	fusion-protein	618.41	6261.16	9728.21	3.72362	ER/HER2+
k28_380733_4355_305919	fusion-protein	838.52	1481.39	757.494	27.2477	ER/HER2+
k26_713026_1214_14794	fusion-protein	101.53	911.457	554.966	6.47532	ER/HER2+
k26_721980_1847_66612	fusion-protein	40.78	3954.72	1239.11	0.779046	ER/HER2+
k26_722742_1404_130355	fusion-protein	556.12	4511.25	654.185	9.71973	ER/HER2+
k26_723867_1363_179343	fusion-protein	559.43	471.291	5675.15	8.3424	ER/HER2+
k26_726696_1830_104930	fusion-protein	250.63	3697.06	21.3419	6.31464	ER/HER2+
k26_737177_2472_165585	fusion-protein	758.57	5979.55	8.39032	11.2439	ER/HER2+
k28_625424_4525_62424	fusion-protein	2199.33	178.573	51.8081	90.5182	ER/HER2+
k28_642720_1643_185679	fusion-protein	48.78	1503.43	1281.12	1.72165	ER/HER2+
k32_497906_683_96616	fusion-protein	181.73	15466.6	4159.08	0.917485	ER/HER2+
k36_532683_1745_302730	fusion-protein	864.37	2251.88	7008.83	8.53692	ER/HER2+
k38_456713_1798_118972	fusion-protein	1066.67	2227.78	4895.6	13.024	ER/HER2+
k46_176609_1655_96547	fusion-protein	4589.64	6.83975	4851.23	48.5794	ER/HER2+
k26_1164133_1930_94226	fusion-protein	1352.43	2569.15	957.678	27.718	ER/HER2+
k26_1167450_2272_43707	fusion-protein	135.86	1316.89	30.9623	9.15679	ER/HER2+
k26_531138_3674_69394	fusion-protein	1052.31	1889.54	389.972	31.5836	ER/HER2+
k26_545131_314_47011	fusion-protein	231.87	253.75	436.227	25.1528	ER/HER2+
k30_507987_5200_165242	fusion-protein	1656.44	1105.47	3137.06	28.0802	ER/HER2+
k32_451512_2426_56095	fusion-protein	129.91	13308.8	2849.38	0.797578	ER/HER2+
k40_269269_3444_74471	fusion-protein	1404.1	350.178	4369.62	22.9282	ER/HER2+
k48_188367_1406_66239	fusion-protein	1274.04	2694.8	3598.09	16.8369	ER/HER2+
k28_740917_4605_185893	fusion-protein	818.45	1154.13	6722.52	9.41277	ER/HER2+
k28_767863_5094_877114	fusion-protein	2.49	4651.94	12831.1	0.0142403	ER/HER2+
k34_362310_2066_54417	fusion-protein	1458.09	1253.58	2077.06	30.4483	tripNeg
k26_632875_7596_97925	fusion-protein	1990.34	1243.69	319.298	56.0134	tripNeg
k26_634124_4243_44637	fusion-protein	487.8	2807.55	7801.05	4.39602	tripNeg
k26_634400_857_30147	fusion-protein	467.75	6054.72	132.755	7.02831	tripNeg
k26_640419_2329_32757	fusion-protein	225.44	1457.19	4972.23	3.3876	tripNeg
k42_274678_4945_262537	fusion-protein	4995.14	3377.25	171.224	58.4664	tripNeg
k34_407146_1096_20881	fusion-protein	168.42	1051.39	274.841	11.2682	tripNeg
k26_803594_3879_114641	fusion-protein	655.48	2151.97	1181.08	16.4341	tripNeg
k26_818949_369_72113	fusion-protein	67.55	7441.57	974.075	0.79628	tripNeg
k28_708048_965_134463	fusion-protein	372.45	4004.68	856.509	7.11646	tripNeg
k30_224775_114_324	fusion-protein	18.26	845.314	8855.14	0.187885	tripNeg
k42_248819_2057_73447	fusion-protein	2.15	3501.49	16101.1	0.0109667	tripNeg
k30_502173_1650_27785	fusion-protein	302.38	1133.29	1200.94	11.4685	tripNeg
k28_515038_664_3351	fusion-protein	185.62	378.412	115.127	27.3309	tripNeg
k26_604004_1512_138666	fusion-protein	1454.35	574.967	2002.64	36.0706	tripNeg
k30_488620_784_6125	fusion-protein	1.84	517.45	403.486	0.199398	tripNeg
k26_693967_3973_90304	fusion-protein	988.13	448.146	2358.32	26.0405	tripNeg
k32_496650_1528_74070	fusion-protein	46.15	6402.84	5424.09	0.388695	tripNeg
k30_463732_2893_370879	fusion-protein	1037.97	6261.16	9728.21	6.0959	tripNeg
					15.9552
